# Supplementary material for: Dynamics of the microbiota in patients with Clostridioides difficile: Recurrence, treatment, sex, and immunosuppression
Source: PLoS Pathog. 2026 Apr 6;22(4):e1014063. doi: 10.1371/journal.ppat.1014063 (PMC13086424; doi:10.1371/journal.ppat.1014063)
Supplement: S5 Table — Observed ASVs. (XLSX) [file ppat.1014063.s005.xlsx]

## Sheet: Hoja1
S5 Table. Longitudinal lineal mixed effects models. Observed ASVs
	Coef.	Std.Err.	z	P>|z|	[0.025	0.975]
Intercept	76690	3910	19615	0.000	69027	84353
tiempo_cont	0.672	0.086	7828	0.000	0.504	0.840
Recurrencia	14041	8615	1630	0.103	-2844	30926
tiempo_cont:Recurrencia	-0.734	0.317	-2314	0.021	-1356	-0.112
Group Var	371878	3509
	Coef.	Std.Err.	z	P>|z|	[0.025	0.975]
Intercept	73843	7562	9765	0.000	59022	88664
Trat_ICD[T.fidaxo]	10524	15448	0.681	0.496	-19754	40802
Trat_ICD[T.vanco_bezlo]	13765	16882	0.815	0.415	-19324	46853
Sexo[T.mujer]	3269	9977	0.328	0.743	-16286	22823
Trat_ICD[T.fidaxo]:Sexo[T.mujer]	-8466	19100	-0.443	0.658	-45902	28969
Trat_ICD[T.vanco_bezlo]:Sexo[T.mujer]	-26940	22073	-1220	0.222	-70202	16323
tiempo_cont	1023	0.173	5924	0.000	0.685	1362
tiempo_cont:Trat_ICD[T.fidaxo]	-0.397	0.342	-1160	0.246	-1068	0.274
tiempo_cont:Trat_ICD[T.vanco_bezlo]	-0.572	0.388	-1474	0.140	-1332	0.188
tiempo_cont:Sexo[T.mujer]	-0.496	0.226	-2196	0.028	-0.939	-0.053
tiempo_cont:Trat_ICD[T.fidaxo]:Sexo[T.mujer]	0.457	0.424	1077	0.281	-0.374	1288
tiempo_cont:Trat_ICD[T.vanco_bezlo]:Sexo[T.mujer]	0.650	0.510	1274	0.203	-0.350	1649
Recurrencia	36611	15147	2417	0.016	6924	66298
Recurrencia:Trat_ICD[T.fidaxo]	97591	45545	2143	0.032	8325	186858
Recurrencia:Trat_ICD[T.vanco_bezlo]	-65177	38053	-1713	0.087	-139759	9405
Recurrencia:Sexo[T.mujer]	-36307	20642	-1759	0.079	-76765	4152
Recurrencia:Trat_ICD[T.fidaxo]:Sexo[T.mujer]	-95206	53127	-1792	0.073	-199332	8921
Recurrencia:Trat_ICD[T.vanco_bezlo]:Sexo[T.mujer]	63983	48863	1309	0.190	-31788	159753
tiempo_cont:Recurrencia	-1936	0.618	-3133	0.002	-3147	-0.725
tiempo_cont:Recurrencia:Trat_ICD[T.fidaxo]	1208	1530	0.789	0.430	-1791	4207
tiempo_cont:Recurrencia:Trat_ICD[T.vanco_bezlo]	1797	1188	1513	0.130	-0.531	4125
tiempo_cont:Recurrencia:Sexo[T.mujer]	1765	0.826	2137	0.033	0.147	3384
tiempo_cont:Recurrencia:Trat_ICD[T.fidaxo]:Sexo[T.mujer]	-1690	1838	-0.919	0.358	-5292	1913
tiempo_cont:Recurrencia:Trat_ICD[T.vanco_bezlo]:Sexo[T.mujer]	-1934	1615	-1198	0.231	-5099	1230
Group Var	280465	3340
	Coef.	Std.Err.	z	P>|z|	[0.025	0.975]
Intercept	74555	8686	8583	0.000	57530	91580
Trat_ICD[T.fidaxo]	20434	22628	0.903	0.367	-23916	64784
Trat_ICD[T.vanco_bezlo]	3610	22507	0.160	0.873	-40504	47723
Sexo[T.mujer]	2449	11386	0.215	0.830	-19868	24765
Inmunodepresión[T.Sí]	0.852	20578	0.041	0.967	-39480	41184
Trat_ICD[T.fidaxo]:Sexo[T.mujer]	-12027	26887	-0.447	0.655	-64724	40669
Trat_ICD[T.vanco_bezlo]:Sexo[T.mujer]	-20570	31456	-0.654	0.513	-82222	41082
Trat_ICD[T.fidaxo]:Inmunodepresión[T.Sí]	-21857	34900	-0.626	0.531	-90259	46546
Trat_ICD[T.vanco_bezlo]:Inmunodepresión[T.Sí]	22495	37850	0.594	0.552	-51688	96679
Sexo[T.mujer]:Inmunodepresión[T.Sí]	-1468	27889	-0.053	0.958	-56130	53194
Trat_ICD[T.fidaxo]:Sexo[T.mujer]:Inmunodepresión[T.Sí]	8569	44108	0.194	0.846	-77880	95019
Trat_ICD[T.vanco_bezlo]:Sexo[T.mujer]:Inmunodepresión[T.Sí]	-14668	50064	-0.293	0.770	-112793	83456
tiempo_cont	1039	0.197	5261	0.000	0.652	1426
tiempo_cont:Trat_ICD[T.fidaxo]	-0.250	0.514	-0.487	0.626	-1258	0.757
tiempo_cont:Trat_ICD[T.vanco_bezlo]	-0.314	0.512	-0.614	0.539	-1317	0.689
tiempo_cont:Sexo[T.mujer]	-0.451	0.255	-1769	0.077	-0.951	0.049
tiempo_cont:Inmunodepresión[T.Sí]	-0.245	0.439	-0.560	0.576	-1105	0.614
tiempo_cont:Trat_ICD[T.fidaxo]:Sexo[T.mujer]	0.363	0.603	0.603	0.547	-0.819	1545
tiempo_cont:Trat_ICD[T.vanco_bezlo]:Sexo[T.mujer]	0.233	0.717	0.325	0.745	-1173	1639
tiempo_cont:Trat_ICD[T.fidaxo]:Inmunodepresión[T.Sí]	-0.033	0.755	-0.044	0.965	-1514	1447
tiempo_cont:Trat_ICD[T.vanco_bezlo]:Inmunodepresión[T.Sí]	-0.457	0.838	-0.545	0.586	-2099	1186
tiempo_cont:Sexo[T.mujer]:Inmunodepresión[T.Sí]	-0.142	0.602	-0.236	0.813	-1322	1038
tiempo_cont:Trat_ICD[T.fidaxo]:Sexo[T.mujer]:Inmunodepresión[T.Sí]	0.162	0.959	0.169	0.865	-1717	2042
tiempo_cont:Trat_ICD[T.vanco_bezlo]:Sexo[T.mujer]:Inmunodepresión[T.Sí]	0.976	1120	0.871	0.384	-1219	3171
Group Var	361125	4049
