# Supplementary material for: Dynamics of the microbiota in patients with Clostridioides difficile: Recurrence, treatment, sex, and immunosuppression
Source: PLoS Pathog. 2026 Apr 6;22(4):e1014063. doi: 10.1371/journal.ppat.1014063 (PMC13086424; doi:10.1371/journal.ppat.1014063)
Supplement: S6 Table — H-index. (XLSX) [file ppat.1014063.s006.xlsx]

## Sheet: Hoja1
S6 Table. Longitudinal lineal mixed effects models. H-index
	Coef.	Std.Err.	z	P>|z|	[0.025	0.975]
Intercept	4046	0.079	51147	0.000	3891	4201
tiempo_cont	0.011	0.002	5930	0.000	0.007	0.014
Recurrencia	0.282	0.174	1618	0.106	-0.060	0.624
tiempo_cont:Recurrencia	-0.011	0.007	-1704	0.088	-0.024	0.002
Group Var	0.099	0.064
	Coef.	Std.Err.	z	P>|z|	[0.025	0.975]
Intercept	3957	0.155	25481	0.000	3652	4261
Trat_ICD[T.fidaxo]	0.590	0.317	1858	0.063	-0.032	1212
Trat_ICD[T.vanco_bezlo]	0.025	0.347	0.071	0.944	-0.655	0.704
Sexo[T.mujer]	0.000	0.205	0.002	0.998	-0.401	0.402
Trat_ICD[T.fidaxo]:Sexo[T.mujer]	-0.236	0.392	-0.600	0.548	-1005	0.533
Trat_ICD[T.vanco_bezlo]:Sexo[T.mujer]	-0.250	0.453	-0.551	0.581	-1138	0.639
tiempo_cont	0.017	0.004	4671	0.000	0.010	0.024
tiempo_cont:Trat_ICD[T.fidaxo]	-0.016	0.007	-2140	0.032	-0.030	-0.001
tiempo_cont:Trat_ICD[T.vanco_bezlo]	-0.004	0.008	-0.436	0.663	-0.020	0.013
tiempo_cont:Sexo[T.mujer]	-0.005	0.005	-1102	0.271	-0.015	0.004
tiempo_cont:Trat_ICD[T.fidaxo]:Sexo[T.mujer]	0.009	0.009	0.950	0.342	-0.009	0.026
tiempo_cont:Trat_ICD[T.vanco_bezlo]:Sexo[T.mujer]	-0.001	0.011	-0.128	0.898	-0.023	0.020
Recurrencia	0.632	0.311	2031	0.042	0.022	1241
Recurrencia:Trat_ICD[T.fidaxo]	0.845	0.936	0.902	0.367	-0.990	2680
Recurrencia:Trat_ICD[T.vanco_bezlo]	-0.599	0.784	-0.764	0.445	-2135	0.937
Recurrencia:Sexo[T.mujer]	-0.415	0.424	-0.978	0.328	-1246	0.416
Recurrencia:Trat_ICD[T.fidaxo]:Sexo[T.mujer]	-1104	1093	-1010	0.312	-3245	1038
Recurrencia:Trat_ICD[T.vanco_bezlo]:Sexo[T.mujer]	0.406	1006	0.404	0.686	-1565	2377
tiempo_cont:Recurrencia	-0.031	0.013	-2372	0.018	-0.056	-0.005
tiempo_cont:Recurrencia:Trat_ICD[T.fidaxo]	0.029	0.032	0.888	0.375	-0.035	0.092
tiempo_cont:Recurrencia:Trat_ICD[T.vanco_bezlo]	0.023	0.025	0.929	0.353	-0.026	0.072
tiempo_cont:Recurrencia:Sexo[T.mujer]	0.027	0.017	1534	0.125	-0.007	0.061
tiempo_cont:Recurrencia:Trat_ICD[T.fidaxo]:Sexo[T.mujer]	-0.031	0.039	-0.800	0.424	-0.108	0.045
tiempo_cont:Recurrencia:Trat_ICD[T.vanco_bezlo]:Sexo[T.mujer]	-0.026	0.034	-0.775	0.438	-0.093	0.040
Group Var	0.080	0.064
	Coef.	Std.Err.	z	P>|z|	[0.025	0.975]
Intercept	3962	0.174	22815	0.000	3622	4302
Trat_ICD[T.fidaxo]	0.735	0.453	1625	0.104	-0.152	1622
Trat_ICD[T.vanco_bezlo]	-0.016	0.450	-0.036	0.971	-0.898	0.866
Sexo[T.mujer]	0.008	0.228	0.033	0.974	-0.439	0.454
Inmunodepresión[T.Sí]	-0.018	0.411	-0.043	0.966	-0.824	0.789
Trat_ICD[T.fidaxo]:Sexo[T.mujer]	-0.405	0.538	-0.754	0.451	-1459	0.649
Trat_ICD[T.vanco_bezlo]:Sexo[T.mujer]	-0.127	0.629	-0.202	0.840	-1359	1106
Trat_ICD[T.fidaxo]:Inmunodepresión[T.Sí]	-0.261	0.698	-0.374	0.708	-1629	1107
Trat_ICD[T.vanco_bezlo]:Inmunodepresión[T.Sí]	0.091	0.757	0.121	0.904	-1392	1574
Sexo[T.mujer]:Inmunodepresión[T.Sí]	-0.089	0.558	-0.159	0.874	-1182	1005
Trat_ICD[T.fidaxo]:Sexo[T.mujer]:Inmunodepresión[T.Sí]	0.397	0.882	0.451	0.652	-1332	2127
Trat_ICD[T.vanco_bezlo]:Sexo[T.mujer]:Inmunodepresión[T.Sí]	-0.145	1001	-0.145	0.885	-2107	1817
tiempo_cont	0.019	0.004	4628	0.000	0.011	0.027
tiempo_cont:Trat_ICD[T.fidaxo]	-0.019	0.011	-1764	0.078	-0.040	0.002
tiempo_cont:Trat_ICD[T.vanco_bezlo]	-0.003	0.011	-0.243	0.808	-0.023	0.018
tiempo_cont:Sexo[T.mujer]	-0.007	0.005	-1320	0.187	-0.017	0.003
tiempo_cont:Inmunodepresión[T.Sí]	-0.009	0.009	-1038	0.299	-0.027	0.008
tiempo_cont:Trat_ICD[T.fidaxo]:Sexo[T.mujer]	0.012	0.012	0.934	0.350	-0.013	0.036
tiempo_cont:Trat_ICD[T.vanco_bezlo]:Sexo[T.mujer]	-0.007	0.015	-0.471	0.638	-0.036	0.022
tiempo_cont:Trat_ICD[T.fidaxo]:Inmunodepresión[T.Sí]	0.012	0.016	0.764	0.445	-0.019	0.043
tiempo_cont:Trat_ICD[T.vanco_bezlo]:Inmunodepresión[T.Sí]	0.003	0.017	0.183	0.855	-0.031	0.037
tiempo_cont:Sexo[T.mujer]:Inmunodepresión[T.Sí]	0.009	0.012	0.683	0.494	-0.016	0.033
tiempo_cont:Trat_ICD[T.fidaxo]:Sexo[T.mujer]:Inmunodepresión[T.Sí]	-0.011	0.020	-0.553	0.580	-0.050	0.028
tiempo_cont:Trat_ICD[T.vanco_bezlo]:Sexo[T.mujer]:Inmunodepresión[T.Sí]	0.006	0.023	0.245	0.806	-0.040	0.051
Group Var	0.105	0.075
